# Supplementary material for: Somatic Evolution of a Germline Antibody Expands its Breadth to Neutralize Early SARS‐CoV‐2 Omicron Variants
Source: Adv Sci (Weinh). 2026 Jul 13:e76522. Online ahead of print. doi: 10.1002/advs.76522 (PMC13359428; doi:10.1002/advs.76522)
Supplement: Supplementary file 2 — Supporting File 2: advs76522‐sup‐0002‐FigureS1‐S13.zip. [file ADVS-9999-e76522-s001.zip]

Archive with 13 entries (13 files):
- Figure S10_148_M4_N460_F486.jpg
- Figure S11_3-53 Ab.jpg
- Figure S12-BLI-3-53.jpg
- Figure S13_seqlog light chain and CDR3.jpg
- Figure S1_Phenotype.png
- Figure S2_pseudovirus neutralization-Lv2.png
- Figure S3_Sequence alignment of variants-Lv1.png
- Figure S4_HB148 SHM.png
- Figure S5_BLI data for single mutations.png
- Figure S6-BLI-148.png
- Figure S7_HB148-M4-svnt neutralization.png
- Figure S8_Correlation between BLI and sVNT.jpg
- Figure S9_WT-RBD with HB148-M4.png
